# Supplementary material for: Implementing a personalized pharmaceutical plan in kidney or liver transplant patients: study protocol for a stepped-wedge cluster randomized trial (GRePH)
Source: Trials. 2021 Nov 8;22:782. doi: 10.1186/s13063-021-05749-w (PMC8573912; doi:10.1186/s13063-021-05749-w)
Supplement: Supplementary file 1 — Additional file 1. Spirit checklist. [file 13063_2021_5749_MOESM1_ESM.zip]

Archive with 2 entries (2 files):
- Additional file 1 Spirit ChecklistR1.doc
- Additional file 1 Spirit ChecklistR1.pdf
